# Supplementary material for: Using feedback in pooled experiments augmented with imputation for high genotyping accuracy at reduced cost
Source: G3 (Bethesda). 2025 Jan 23;15(3):jkaf010. doi: 10.1093/g3journal/jkaf010 (PMC11917477; doi:10.1093/g3journal/jkaf010)
Supplement: jkaf010_Supplementary_Data [file jkaf010_supplementary_data.zip]

Archive with 2 entries (2 files):
- File_S1_G3-2024-405589.pdf
- File_S2_G3-2024-405589.pdf
